# Supplementary material for: International Spread of Multidrug-Resistant Campylobacter coli in Men Who Have Sex With Men in Washington State and Québec, 2015–2018
Source: Clin Infect Dis. 2019 Oct 29;71(8):1896–904. doi: 10.1093/cid/ciz1060 (PMC7643735; doi:10.1093/cid/ciz1060)
Supplement: ciz1060_suppl_Supplementary_Tables [file ciz1060_suppl_supplementary_tables.xlsx]

## Sheet: TableS1_ST
Table S1. Sequence types of C. coli/jejuni isolates in this study.
Isolate	42478	43371	48777	76331	138449	143854	143970	148558	158403	S871	SP15-082	SP16-070	SP18-054	SP18-090	SP18-232	PNUSAC000107	PNUSAC000108	PNUSAC000199	PNUSAC000219	PNUSAC002907	PNUSAC006454	PNUSAC007077	PNUSAC008980
Sequence Type	9839	9839	9840	9841	8323	8323	8323	8666	9842	8323	829	8659	9839	9839	7159	8323	8323	8323	8323	9839	9841	9841	9841
aspA	32	32	33	33	33	33	33	103	103	33	33	33	32	32	33	33	33	33	33	32	33	33	33
glnA	39	39	39	38	181	181	181	39	110	181	39	42	39	39	39	181	181	181	181	39	38	38	38
gltA	30	30	30	134	30	30	30	30	30	30	30	30	30	30	418	30	30	30	30	30	134	134	134
glyA	82	82	82	161	82	82	82	82	82	82	82	82	82	82	82	82	82	82	82	82	161	161	161
pgm	113	113	113	104	113	113	113	113	308	113	113	113	113	113	104	113	113	113	113	113	104	104	104
tkt	35	35	35	35	44	44	44	631	164	44	43	44	35	35	85	44	44	44	44	35	35	35	35
uncA	36	36	263	17	17	17	17	17	79	17	17	17	36	36	17	17	17	17	17	36	17	17	17
Isolate	SP18-164	HMC314	SP17-196	PNUSAC000631	PNUSAC001707	PNUSAC004578	PNUSAC005510	PNUSA005955	PNUSAC006340	PNUSAC006599	PNUSAC006863	PNUSAC007906	PNUSAC007971
Sequence Type	6	9843	9844	6	6	6	6	6	6	6	6	6	9843
aspA	63	296	32	63	63	63	63	63	63	63	63	63	296
glnA	34	34	15	34	34	34	34	34	34	34	34	34	34
gltA	27	27	57	27	27	27	27	27	27	27	27	27	27
glyA	33	807	64	33	33	33	33	33	33	33	33	33	807
pgm	45	995	153	45	45	45	45	45	45	45	45	45	995
tkt	5	781	58	5	5	5	5	5	5	5	5	5	781
uncA	7	642	35	7	7	7	7	7	7	7	7	7	642

## Sheet: TableS2_pairwiseSNPs_jejuni
Table S2. Pairwise SNPs assoicated with Campylobacter jejuni isolates in this study
	NCTC11168	SP18-164	HMC314	NC05-27	PNUSAC000631	PNUSAC001707	PNUSAC004578	PNUSAC005510	PNUSAC005955	PNUSAC006340	PNUSAC006599	PNUSAC006863	PNUSAC007906	PNUSAC007971
SP18-164	29973
HMC314	29990	14147
NC05-27	29962	17	14134
PNUSAC000631	29967	10	14145	15
PNUSAC001707	29969	8	14143	13	4
PNUSAC004578	29955	118	14095	113	116	114
PNUSAC005510	29956	121	14098	116	119	117	9
PNUSAC005955	29957	132	14103	123	130	128	22	25
PNUSAC006340	29970	9	14144	14	3	3	115	118	129
PNUSAC006599	29957	120	14097	115	118	116	8	7	24	117
PNUSAC006863	29972	11	14146	16	9	7	117	120	131	8	119
PNUSAC007906	29972	11	14146	16	7	3	117	120	131	6	119	10
PNUSAC007971	29991	14146	3	14133	14144	14142	14094	14097	14102	14143	14096	14145	14145
SP17-196	9796	22409	22236	22398	22403	22405	22371	22372	22375	22406	22373	22408	22408	22233

## Sheet: TableS3_pairwise_coli
Table S3. Pairwise SNPs assoicated with Campylobacter coli isolates in this study
	RM2228	138449	143854	43371	148558	158403	42478	143970	48777	76331	PNUSAC000107	PNUSAC000108	PNUSAC000199	PNUSAC000219	PNUSAC002907	PNUSAC006454	PNUSAC007077	PNUSAC008980	S871	SP15-082	SP16-070	SP18-054	SP18-090
RM2228
138449	7575
143854	7587	40
43371	12287	12364	12342
148558	6086	7623	7635	12639
158403	25756	25999	26013	29273	25702
42478	12286	12363	12341	1	12638	29272
143970	7586	41	1	12341	7634	26012	12340
48777	8221	5888	5906	11520	8377	26877	11519	5905
76331	11637	11730	11706	12272	12221	29315	12271	11705	10534
PNUSAC000107	7574	3	43	12363	7622	25998	12362	42	5887	11729
PNUSAC000108	7576	5	45	12365	7624	26000	12364	44	5889	11731	4
PNUSAC000199	7578	5	43	12367	7624	26002	12366	42	5891	11733	6	8
PNUSAC000219	7578	5	43	12367	7624	26002	12366	42	5891	11733	6	8	0
PNUSAC002907	12287	12362	12340	2	12637	29271	1	12339	11520	12270	12361	12363	12365	12365
PNUSAC006454	11551	11684	11660	12384	12163	29259	12383	11659	10490	200	11683	11685	11687	11687	12382
PNUSAC007077	11590	11685	11661	12371	12178	29292	12370	11660	10491	105	11684	11686	11688	11688	12369	101
PNUSAC008980	11590	11685	11661	12371	12178	29292	12370	11660	10489	103	11684	11686	11688	11688	12369	99	4
S871	7579	6	44	12368	7627	26003	12367	43	5892	11734	5	9	7	7	12366	11688	11689	11689
SP15-082	7595	7052	7060	13418	7649	26423	13417	7059	7950	12308	7051	7053	7055	7055	13416	12248	12267	12267	7056
SP16-070	7719	3976	4016	12348	7461	26507	12347	4015	6288	12002	3975	3977	3979	3979	12346	11962	11963	11963	3980	6886
SP18-054	12289	12364	12342	4	12639	29273	3	12341	11522	12272	12363	12365	12367	12367	2	12384	12371	12371	12368	13418	12348
SP18-090	12286	12363	12341	1	12638	29272	0	12340	11519	12271	12362	12364	12366	12366	1	12383	12370	12370	12367	13417	12347	3
SP18-232	7283	5284	5324	11792	7415	25843	11791	5323	5404	10734	5283	5285	5287	5287	11790	10688	10689	10689	5288	7010	5108	11792	11791

## Sheet: TableS4_ARG_colored
Table S4. Antimicrobial resistance genes recovered in the C. coli/jejuni isolates in this study
		42478	43371	48777	76331	138449	143854	143970	148558	158403	S871	SP15-082	SP16-070	SP18-054	SP18-090	SP18-232	PNUSAC000107	PNUSAC000108	PNUSAC000199	PNUSAC000219	PNUSAC002907	PNUSAC006454	PNUSAC007077	PNUSAC008980
Resistance Genes
Tetracycline	tetO
Beta-lactamase	OXA-61 family	oxa-578	oxa-193	oxa-193	oxa-489	oxa-193	oxa-193	oxa-578	oxa-489	oxa-578	oxa-193	oxa-193	oxa-193	oxa-578	oxa-578	untyped	oxa-193	oxa-193	oxa-193	oxa-193	oxa-578	oxa-489	oxa-489	oxa-489
Aminoglycoside	aad9
	aph(3')-IIIa
	aph(2")-IIIa
	aadE-Cc
	aadE
	sat4
	spw
	rpsL Lys43Arg
	rpsL Lys88Arg
Fluoroquinolone	gyrA Thr86Ile
Macrolide	23S rRNA A2075G
	erm
Lincosamide	lnuC
		SP18-164	HMC314	SP17-196	NC05-27	PNUSAC000631	PNUSAC001707	PNUSAC004578	PNUSAC005510	PNUSA005955	PNUSAC006340	PNUSAC006599	PNUSAC006863	PNUSAC007906	PNUSAC007971
Resistance Genes
Tetracycline	tetO
Beta-lactamase	OXA-184 family			untyped
Aminoglycoside	aad9
	aph(3')-IIIa
Fluoroquinolone	gyrA Thr86Ile
	gyrA Thr86Arg
Macrolide	23S rRNA A2074C
	23S rRNA A2074T
	ermB
phenicol	catA13
Present

## Sheet: TableS5_VG_colored
Table S5. Virulence genes recovered in the C. coli/jejuni isolates in this study
Sequence Type		9839	8323	9840	9841	8323	8323	9839	8666	9842	8323	829	8659	9839	9839	7159	8323	8323	8323	8323	9839	9841	9841	9841
		42478	43371	48777	76331	138449	143854	143970	148558	158403	S871	SP15-082	SP16-070	SP18-054	SP18-090	SP18-232	PNUSAC000107	PNUSAC000108	PNUSAC000199	PNUSAC000219	PNUSAC002907	PNUSAC006454	PNUSAC007077	PNUSAC008980
Virulence Genes
Motility	flaA
	flaB
Adhesion	cadF
	pldA
	flpA
	virB11
Invasion	racR
	ciaB
	iamA
Toxin	cdtA	Ile166IlefsTer175	Ser18PhefsTer36			Ser18PhefsTer36	Ser18PhefsTer36	Ile166IlefsTer175	Ser18PhefsTer36	Ser18PhefsTer36	Ser18PhefsTer36	Ser18PhefsTer36		Ile166IlefsTer175	Ile166IlefsTer175		Ser18PhefsTer36	Ser18PhefsTer36	Ser18PhefsTer36	Ser18PhefsTer36	Ile166IlefsTer175
	cdtB		Ile4*			Ile4*	Ile4*			Glu60*	Ile4*						Ile4*	Ile4*	Ile4*	Ile4*
	cdtC				Ser102LeufsTer106																	Ser102LeufsTer106	Ser102LeufsTer106	Ser102LeufsTer106
Iron uptake	ceuE
Stress response	dnaJ
Other	hcp
Sequence Type		6	9843	9844	6	6	6	6	6	6	6	6	6	6	9843
		SP18-164	HMC314	SP17-196	NC05-27	PNUSAC000631	PNUSAC001707	PNUSAC004578	PNUSAC005510	PNUSA005955	PNUSAC006340	PNUSAC006599	PNUSAC006863	PNUSAC007906	PNUSAC007971
Virulence Genes
Motility
	flaA				present	present	present	present	present	present	present	present	present	present	present
Adhesion	flaB
	cadF				present	present	present	present	present	present	present	present	present	present	present
	pldA				present	present	present	present	present	present	present	present	present	present	present
	flpA				present	present	present	present	present	present	present	present	present	present	present
	virB11		plasmid												present
Invasion	racR				present	present	present	present	present	present	present	present	present	present	present
	ciaB				present	present	present	present	present	present	present	present	present	present	present
	iamA				present	present	present	present	present	present	present	present	present	present	present
Toxin	cdtA	Leu9PhefsTer21	Leu9PhefsTer18		Leu9PhefsTer21	Leu9PhefsTer21	Leu9PhefsTer21	Leu9PhefsTer21	Leu9PhefsTer21	Leu9PhefsTer21	Leu9PhefsTer21	Leu9PhefsTer21	Leu9PhefsTer21	Leu9PhefsTer21	Leu9PhefsTer18
	cdtB		Gln29*	Thr226SerfsTer259											Gln29*
	cdtC		49 aa of N-terminal deleted	Met10TyrfsTer10											49 aa of N-terminal deleted
Iron uptake	ceuE				present	present	present	present	present	present	present	present	present	present	present
Stress response	dnaJ				present	present	present	present	present	present	present	present	present	present	present
Other	hipO				present	present	present	present	present	present	present	present	present	present	present
Present
Truncated or Partially Deleted
Reorganization of cdt locus

## Sheet: TableS6
Table S6. Age distribution for cluster Campylobacter isolates in NCBI Pathogen Detection database versus all clinical Campylobacter isolates in database
	0-19 years	20-39 years	40-59 years	60-79 years	80-99 years
Cluster with known MSM isolates	0	9	2	0	0
All clinical Campylobacter in NCBI Pathogen Database	1247	1442	1315	906	129
